# Supplementary material for: Chromosomal genes modulating fosfomycin susceptibility in uropathogenic Escherichia coli: a genome-wide analysis
Source: Antimicrob Agents Chemother. 2025 Feb 25;69(4):e01417-24. doi: 10.1128/aac.01417-24 (PMC11963563; doi:10.1128/aac.01417-24)
Supplement: Supplemental data set — Genes exhibiting increase in mutant frequencies under different experimental conditions. [file aac.01417-24-s0002.xlsx]

## Sheet: 32_VS_4
Genes exhibiting a 4-fold or greater increase in mutant frequencies (logFC ≥ 2 and q-value ≤ 0.05) following fosfomycin exposure at 32 µg/ml compared to 4 µg/ml.
Locus_tag	Gene name	Gene product	logFC	q-value
FREC5_02186	pykF	Pyruvate kinase I	12.791	2.31045e-08
FREC5_01390	ptsI	Phosphoenolpyruvate-protein phosphotransferase	12.0179	2.31045e-08
FREC5_01391	ptsH	Phosphocarrier protein HPr	11.9106	7.59747e-08
FREC5_02760	hflD	High frequency lysogenization protein HflD	11.8153	7.59747e-08
FREC5_02804	yceD	Large ribosomal RNA subunit accumulation protein YceD	11.7647	3.06463e-06
FREC5_02761	purB	Adenylosuccinate lyase	11.5063	1.53226e-07
FREC5_00342	rpe	Ribulose-phosphate 3-epimerase	9.9349	1.64285e-05
FREC5_00779	tktA	Transketolase 1	9.87152	1.64285e-05
FREC5_01558	ackA	Acetate kinase	8.51473	4.09864e-05
FREC5_01673	fruK	1-phosphofructokinase	8.49059	1.64285e-05
FREC5_00370	crp	cAMP-activated global transcriptional regulator CRP	8.47893	1.14866e-05
FREC5_01281	hscB	Co-chaperone protein HscB	8.25324	0.000605589
FREC5_00538	nusA	Transcription termination/antitermination protein NusA	8.21624	0.000131646
FREC5_04118	mutL	DNA mismatch repair protein MutL	8.12663	2.33177e-05
FREC5_03800	mutT	8-oxo-dGTP diphosphatase	8.01673	0.000350841
FREC5_02802	plsX	Phosphate acyltransferase	7.84899	5.1534e-05
FREC5_03786	aceF	Dihydrolipoyllysine-residue acetyltransferase component of pyruvate dehydrogenase complex	7.83989	0.000287437
FREC5_00467	rng	Ribonuclease G	7.81283	4.01826e-05
FREC5_01389	crr	PTS system glucose-specific EIIA component	7.57121	0.000278643
FREC5_03202	fur	Ferric uptake regulation protein	7.54684	8.36776e-05
FREC5_01001	mutS	DNA mismatch repair protein MutS	7.39971	8.21461e-05
FREC5_03111	bioC	Malonyl-[acyl-carrier protein] O-methyltransferase	7.37798	0.000278643
FREC5_03788	pdhR	Pyruvate dehydrogenase complex repressor	7.36088	0.000140648
FREC5_03110	bioD	ATP-dependent dethiobiotin synthetase BioD 1	7.25851	0.000200406
FREC5_03112	bioF	8-amino-7-oxononanoate synthase	7.19394	0.000134278
FREC5_01282	hscA	Chaperone protein HscA	7.13551	0.000278643
FREC5_01283	fdx	2Fe-2S ferredoxin	6.94425	0.00112053
FREC5_01770	udk	Uridine kinase	6.90367	0.000278643
FREC5_03977	uxuR	DNA-binding transcriptional repressor UxuR	6.85782	0.000299641
FREC5_02977	cmk	Cytidylate kinase	6.84758	0.00263646
FREC5_01771	dcd	dCTP deaminase	6.80725	0.000718767
FREC5_00896	mutH	DNA mismatch repair protein MutH	6.6858	0.000287437
FREC5_02803	rpmF	50S ribosomal protein L32	6.63892	0.000400339
FREC5_04598	cyaA	Adenylate cyclase	6.63802	0.00229761
FREC5_03696	gmhB	D-glycero-beta-D-manno-heptose-1,7-bisphosphate 7-phosphatase	6.55515	0.000400339
FREC5_03114	bioA	Adenosylmethionine-8-amino-7-oxononanoate aminotransferase	6.47612	0.000718571
FREC5_03775	hpt	Hypoxanthine phosphoribosyltransferase	6.47463	0.000718571
FREC5_02581	topA	DNA topoisomerase 1	6.32184	0.00119985
FREC5_03787	aceE	Pyruvate dehydrogenase E1 component	6.2819	0.000484294
FREC5_01557	pta	Phosphate acetyltransferase	6.26166	0.00051265
FREC5_03113	bioB	Biotin synthase	5.96579	0.000901736
FREC5_03121	pgl	6-phosphogluconolactonase	5.8849	0.000901736
FREC5_00314	bioH	Pimeloyl-[acyl-carrier protein] methyl ester esterase	5.8502	0.00109659
FREC5_04409	tufB	Elongation factor Tu 2	5.81529	0.00211117
FREC5_04627	rep	ATP-dependent DNA helicase Rep	5.67823	0.00223216
FREC5_04352	pgi	Glucose-6-phosphate isomerase	5.64024	0.00167865
FREC5_03783	acnB	Aconitate hydratase B	5.59672	0.00300934
FREC5_03293	fepG	Ferric enterobactin transport system permease protein FepG	5.46312	7.57521e-05
FREC5_03290	fepB	Ferrienterobactin-binding periplasmic protein	5.31926	0.000105513
FREC5_03294	fepC	Ferric enterobactin transport ATP-binding protein FepC	5.15139	0.0017801
FREC5_01296	bamB	Outer membrane protein assembly factor BamB	5.01318	0.00714144
FREC5_03292	fepD	Ferric enterobactin transport system permease protein FepD	4.49811	0.00074567
FREC5_00389	tufA	Elongation factor Tu 1	4.71135	0.014888
FREC5_01279	iscU	Iron-sulfur cluster assembly scaffold protein IscU	4.51996	0.015445
FREC5_01802	gnd	6-phosphogluconate dehydrogenase, decarboxylating	3.92468	0.0365517

## Sheet: 32_VS_0
Genes exhibiting a 4-fold or greater increase in mutant frequencies (logFC ≥ 2 and q-value ≤ 0.05) following fosfomycin exposure at 32 µg/ml compared to 0 µg/ml.
Locus_tag	Gene name	Gene product	logFC	q-value
FREC5_01608	glpT	Glycerol-3-phosphate transporter	19.1674	4.63686e-20
FREC5_01390	ptsI	Phosphoenolpyruvate-protein phosphotransferase	18.7906	3.90174e-17
FREC5_01391	ptsH	Phosphocarrier protein HPr	18.0007	2.48818e-14
FREC5_00370	crp	cAMP-activated global transcriptional regulator CRP	17.3534	3.25374e-15
FREC5_02761	purB	Adenylosuccinate lyase	15.2147	6.90957e-14
FREC5_02186	pykF	Pyruvate kinase I	15.0319	3.25374e-15
FREC5_04598	cyaA	Adenylate cyclase	14.208	2.69597e-14
FREC5_01389	crr	PTS system glucose-specific EIIA component	13.2345	6.67098e-12
FREC5_02760	hflD	High frequency lysogenization protein HflD	12.9828	1.39051e-12
FREC5_01279	iscU	Iron-sulfur cluster assembly scaffold protein IscU	10.9512	0.000921937
FREC5_00342	rpe	Ribulose-phosphate 3-epimerase	10.6544	1.82938e-09
FREC5_00779	tktA	Transketolase 1	10.598	1.07727e-09
FREC5_01281	hscB	Co-chaperone protein HscB	10.5376	4.51821e-08
FREC5_03202	fur	Ferric uptake regulation protein	10.2009	3.71444e-09
FREC5_01558	ackA	Acetate kinase	10.1261	3.71444e-09
FREC5_02803	rpmF	50S ribosomal protein L32	10.0405	2.82414e-08
FREC5_01283	fdx	2Fe-2S ferredoxin	9.83106	7.69338e-08
FREC5_03696	gmhB	D-glycero-beta-D-manno-heptose-1,7-bisphosphate 7-phosphatase	9.73828	1.1351e-08
FREC5_02804	yceD	Large ribosomal RNA subunit accumulation protein YceD	9.67506	7.89064e-09
FREC5_04627	rep	ATP-dependent DNA helicase Rep	9.45612	7.89064e-09
FREC5_00467	rng	Ribonuclease G	9.21136	1.67734e-08
FREC5_01673	fruK	1-phosphofructokinase	9.15015	2.80793e-08
FREC5_00037	uhpT	Hexose-6-phosphate:phosphate antiporter	8.96371	4.69166e-08
FREC5_01282	hscA	Chaperone protein HscA	8.87732	3.72995e-08
FREC5_00538	nusA	Transcription termination/antitermination protein NusA	8.86628	2.80793e-08
FREC5_03787	aceE	Pyruvate dehydrogenase E1 component	8.75209	4.69166e-08
FREC5_01296	bamB	Outer membrane protein assembly factor BamB	8.71882	5.05349e-08
FREC5_01771	dcd	dCTP deaminase	8.70654	7.34231e-08
FREC5_03786	aceF	Dihydrolipoyllysine-residue acetyltransferase component of pyruvate dehydrogenase complex	8.68769	7.34231e-08
FREC5_03800	mutT	8-oxo-dGTP diphosphatase	8.54061	5.05796e-06
FREC5_02581	topA	DNA topoisomerase 1	8.43653	9.13592e-08
FREC5_03252	lipB	Octanoyltransferase	8.3754	0.000470266
FREC5_04118	mutL	DNA mismatch repair protein MutL	8.19522	1.97972e-07
FREC5_02977	cmk	Cytidylate kinase	8.01914	6.23366e-07
FREC5_02802	plsX	Phosphate acyltransferase	7.96426	3.25312e-07
FREC5_01964	tap	Methyl-accepting chemotaxis protein IV	7.84179	4.53014e-07
FREC5_01557	pta	Phosphate acetyltransferase	7.83624	2.29268e-07
FREC5_01280	iscA	Iron-binding protein IscA	7.7936	0.0064197
FREC5_03788	pdhR	Pyruvate dehydrogenase complex repressor	7.71521	2.97148e-07
FREC5_04409	tufB	Elongation factor Tu 2	7.7063	3.31341e-07
FREC5_03130	galT	Galactose-1-phosphate uridylyltransferase	7.61617	1.41667e-06
FREC5_01001	mutS	DNA mismatch repair protein MutS	7.518	1.21218e-06
FREC5_03121	pgl	6-phosphogluconolactonase	7.3964	5.85388e-07
FREC5_03977	uxuR	DNA-binding transcriptional repressor UxuR	7.10404	4.83962e-06
FREC5_00035	uhpB	Signal transduction histidine-protein kinase/phosphatase UhpB	7.09251	5.45372e-06
FREC5_00896	mutH	DNA mismatch repair protein MutH	6.89907	5.05796e-06
FREC5_00389	tufA	Elongation factor Tu 1	6.56665	5.45372e-06
FREC5_03775	hpt	Hypoxanthine phosphoribosyltransferase	6.28216	4.84651e-06
FREC5_03110	bioD	ATP-dependent dethiobiotin synthetase BioD 1	6.27273	1.40818e-05
FREC5_03111	bioC	Malonyl-[acyl-carrier protein] O-methyltransferase	6.18098	1.91684e-05
FREC5_00034	uhpA	Transcriptional regulatory protein UhpA	6.16989	3.59329e-05
FREC5_00036	uhpC	Membrane sensor protein UhpC	6.14308	5.7623e-05
FREC5_01770	udk	Uridine kinase	6.04471	2.25916e-05
FREC5_03113	bioB	Biotin synthase	5.95619	2.94878e-05
FREC5_03112	bioF	8-amino-7-oxononanoate synthase	5.88316	2.97997e-05
FREC5_02604	clsA	Cardiolipin synthase A	5.77331	9.18926e-05
FREC5_03114	bioA	Adenosylmethionine-8-amino-7-oxononanoate aminotransferase	5.76306	4.40107e-05
FREC5_02022	prc	Tail-specific protease	5.49822	7.19105e-05
FREC5_03293	fepG	Ferric enterobactin transport system permease protein FepG	5.33065	1.49469e-07
FREC5_03783	acnB	Aconitate hydratase B	5.14533	6.97988e-05
FREC5_00314	bioH	Pimeloyl-[acyl-carrier protein] methyl ester esterase	5.12209	0.000400883
FREC5_03292	fepD	Ferric enterobactin transport system permease protein FepD	5.11415	7.60731e-06
FREC5_03290	fepB	Ferrienterobactin-binding periplasmic protein	5.09491	3.46116e-06
FREC5_03294	fepC	Ferric enterobactin transport ATP-binding protein FepC	5.05845	1.92875e-06
FREC5_04352	pgi	Glucose-6-phosphate isomerase	4.99617	0.000260394
FREC5_00186	bcsQ	Cellulose biosynthesis protein BcsQ	4.98529	0.000417824
FREC5_00911	amiC	N-acetylmuramoyl-L-alanine amidase AmiC	4.90885	0.00091614
FREC5_03150	tolR	Tol-Pal system protein TolR	4.65406	0.000177373
FREC5_00906	recC	RecBCD enzyme subunit RecC	4.62409	3.37733e-06
FREC5_03149	tolA	Tol-Pal system protein TolA	4.55229	0.00107931
FREC5_01802	gnd	6-phosphogluconate dehydrogenase, decarboxylating	3.82439	0.00794537
FREC5_03843	surA	Chaperone SurA	3.80276	0.010045
FREC5_03148	tolB	Tol-Pal system protein TolB	3.68827	0.024711
FREC5_02368	lsrG	(4S)-4-hydroxy-5-phosphonooxypentane-2,3-dione isomerase	3.68231	0.0010672
FREC5_03819	cra	Catabolite repressor/activator	3.6722	0.0100903
FREC5_00072	rfaQ	Lipopolysaccharide core heptosyltransferase RfaQ	3.44698	0.0244608
FREC5_00090	yibN	putative protein YibN	3.3545	0.00464596
FREC5_04542	dsbA	Thiol:disulfide interchange protein DsbA	2.74562	0.0459596

## Sheet: 4_VS_0
Genes exhibiting a 4-fold or greater increase in mutant frequencies (logFC ≥ 2 and q-value ≤ 0.05) following fosfomycin exposure at 4 µg/ml compared to 0 µg/ml.
Locus_tag	Gene name	Gene product	logFC	q-value
FREC5_00037	uhpT	Hexose-6-phosphate:phosphate antiporter	15.6697	6.77789e-25
FREC5_01608	glpT	Glycerol-3-phosphate transporter	13.6481	7.76697e-08
FREC5_00035	uhpB	Signal transduction histidine-protein kinase/phosphatase UhpB	13.4292	1.12287e-61
FREC5_03130	galT	Galactose-1-phosphate uridylyltransferase	13.0569	2.41496e-08
FREC5_00034	uhpA	Transcriptional regulatory protein UhpA	11.7532	8.32217e-24
FREC5_00036	uhpC	Membrane sensor protein UhpC	11.6182	4.65328e-28
FREC5_00911	amiC	N-acetylmuramoyl-L-alanine amidase AmiC	10.3111	3.45066e-21
FREC5_00370	crp	cAMP-activated global transcriptional regulator CRP	8.83836	3.32135e-106
FREC5_04468	glpK	Glycerol kinase	7.97946	2.21668e-05
FREC5_04598	cyaA	Adenylate cyclase	7.55141	2.40138e-14
FREC5_04669	atpD	ATP synthase subunit beta	7.07181	0.0133542
FREC5_00950	eno	Enolase	6.77425	0.0379795
FREC5_01390	ptsI	Phosphoenolpyruvate-protein phosphotransferase	6.73885	3.37435e-46
FREC5_01249	tadA	tRNA-specific adenosine deaminase	6.23264	0.0156851
FREC5_01391	ptsH	Phosphocarrier protein HPr	5.96351	8.31835e-05
FREC5_01389	crr	PTS system glucose-specific EIIA component	5.60621	6.64678e-10
FREC5_02022	prc	Tail-specific protease	4.99309	7.58507e-38
FREC5_03843	surA	Chaperone SurA	4.28918	3.92873e-32
FREC5_00804	rpiA	Ribose-5-phosphate isomerase A	4.255	0.000139747
FREC5_04681	phoU	Phosphate-specific transport system accessory protein PhoU	4.02216	0.0254499
FREC5_04161	FREC5_04161	hypothetical protein	3.92786	4.71908e-17
FREC5_04627	rep	ATP-dependent DNA helicase Rep	3.82706	5.6559e-05
FREC5_01296	bamB	Outer membrane protein assembly factor BamB	3.64796	4.53523e-37
FREC5_02761	purB	Adenylosuccinate lyase	3.54722	0.000141749
FREC5_00543	pnp	Polyribonucleotide nucleotidyltransferase	3.50889	7.337e-26
FREC5_03696	gmhB	D-glycero-beta-D-manno-heptose-1,7-bisphosphate 7-phosphatase	3.08416	0.0331057
FREC5_00908	recB	RecBCD enzyme subunit RecB	3.06119	3.75925e-15
FREC5_00544	nlpI	Lipoprotein NlpI	3.0461	1.9964e-27
FREC5_03198	seqA	Negative modulator of initiation of replication	2.69813	0.00564575
FREC5_00094	cysE	Serine acetyltransferase	2.68204	0.00143529
FREC5_00906	recC	RecBCD enzyme subunit RecC	2.66935	1.09256e-13
FREC5_02021	proQ	RNA chaperone ProQ	2.53826	1.09049e-07
FREC5_02666	ldcA	Murein tetrapeptide carboxypeptidase	2.48941	4.13645e-26
FREC5_03147	pal	Peptidoglycan-associated lipoprotein	2.47203	0.000115195
FREC5_04580	pldA	Phospholipase A1	2.45616	1.07449e-11
FREC5_04111	purA	Adenylosuccinate synthetase	2.4044	1.40187e-15
FREC5_00532	secG	Protein-export membrane protein SecG	2.38729	0.00149901
FREC5_00072	rfaQ	Lipopolysaccharide core heptosyltransferase RfaQ	2.32469	2.31682e-12
FREC5_03150	tolR	Tol-Pal system protein TolR	2.31065	0.000139747
FREC5_02186	pykF	Pyruvate kinase I	2.17289	7.9524e-05
